# Supplementary material for: SNP-Based Analysis Reveals Authenticity and Genetic Similarity of Russian Indigenous V. vinifera Grape Cultivars
Source: Plants (Basel). 2021 Dec 8;10(12):2696. doi: 10.3390/plants10122696 (PMC8706836; doi:10.3390/plants10122696)
Supplement: Supplementary file 1 [file plants-10-02696-s001.zip]

Archive with 3 entries (3 files):
- Figure S 1 grape.average.dendrogram.png
- Figure S 2.pdf
- Table S 1.xlsx
