# Supplementary material for: SNP-Based Analysis Reveals Authenticity and Genetic Similarity of Russian Indigenous V. vinifera Grape Cultivars
Source: Plants (Basel). 2021 Dec 8;10(12):2696. doi: 10.3390/plants10122696 (PMC8706836; doi:10.3390/plants10122696)
Supplement: Supplementary file 1 [file plants-10-02696-s001.zip › Table S 1.xlsx]

## Sheet: Suppl.T.1.SNP.list
Accession	Position	CHR	ID	Alt_ID	Ref_GT
NC_012007.3	728704	1	Vv_12X_V2_Chr1_728704	chr1_728704_A_G-1_T_F_2069726542	A/G
NC_012007.3	1163551	1	Vv_12X_V2_Chr1_1163551	chr1_1163551_A_G-1_B_R_2069727693	A/G
NC_012007.3	2244084	1	Vv_12X_V2_Chr1_2244084	chr1_2244084_A_G-1_T_F_2069731056	A/G
NC_012007.3	2511205	1	Vv_12X_V2_Chr1_2511205	chr1_2511205_C_T-1_B_F_2069731804	T/C
NC_012007.3	2653364	1	Vv_12X_V2_Chr1_2653364	chr1_2653364_A_C-1_T_F_2069732442	A/C
NC_012007.3	3912644	1	Vv_12X_V2_Chr1_3912644	chr1_3912644_A_G-1_T_F_2069736474	A/G
NC_012007.3	4651426	1	Vv_12X_V2_Chr1_4651426	chr1_4651426_G_T-1_T_R_2069738798	T/G
NC_012007.3	6715047	1	Vv_12X_V2_Chr1_6715047	chr1_6715047_A_G-1_B_R_2069744148	A/G
NC_012007.3	7108686	1	Vv_12X_V2_Chr1_7108686	chr1_7108686_A_C-1_T_F_2069745389	A/C
NC_012007.3	7135890	1	Vv_12X_V2_Chr1_7135890	chr1_7135890_A_G-1_T_F_2069745465	A/G
NC_012007.3	7741364	1	Vv_12X_V2_Chr1_8134380	chr1_7741364_C_T-1_B_F_2069747117	T/C
NC_012007.3	7757014	1	Vv_12X_V2_Chr1_8150030	chr1_7757014_C_T-1_T_R_2069747128	T/C
NC_012007.3	8890473	1	Vv_12X_V2_Chr1_9283489	chr1_8890473_A_C-1_T_F_2069749279	A/C
NC_012007.3	10279151	1	Vv_12X_V2_Chr1_10672167	chr1_10279151_A_G-1_T_F_2069752055	A/G
NC_012007.3	10384689	1	Vv_12X_V2_Chr1_10777705	chr1_10384689_A_G-1_B_R_2069752222	A/G
NC_012007.3	11207220	1	Vv_12X_V2_Chr1_11600236	chr1_11207220_A_G-1_B_R_2069753650	A/G
NC_012007.3	12168156	1	Vv_12X_V2_Chr1_12561172	chr1_12168156_C_T-1_B_F_2069755413	T/C
NC_012007.3	12212304	1	Vv_12X_V2_Chr1_12605320	chr1_12212304_C_T-1_B_F_2069755539	T/C
NC_012007.3	15016961	1	Vv_12X_V2_Chr1_16212860	chr1_15016961_A_G-1_B_R_2069757002	A/G
NC_012007.3	15804771	1	Vv_12X_V2_Chr1_17000670	chr1_15804771_A_G-1_B_R_2069757210	A/G
NC_012007.3	15843271	1	Vv_12X_V2_Chr1_17039170	chr1_15843271_A_G-1_T_F_2069757215	A/G
NC_012007.3	16586426	1	Vv_12X_V2_Chr1_17782325	chr1_16586426_A_C-1_T_F_2069757965	A/C
NC_012007.3	16864011	1	Vv_12X_V2_Chr1_18059910	chr1_16864011_A_G-1_B_R_2069758134	A/G
NC_012007.3	18157904	1	Vv_12X_V2_Chr1_19353803	chr1_18157904_A_G-1_B_R_2069759462	A/G
NC_012007.3	18181446	1	Vv_12X_V2_Chr1_19377345	chr1_18181446_C_T-1_B_F_2069759517	T/C
NC_012007.3	18404031	1	Vv_12X_V2_Chr1_19599930	chr1_18404031_A_G-1_T_F_2069759759	A/G
NC_012007.3	19758132	1	Vv_12X_V2_Chr1_20954031	chr1_19758132_C_T-1_T_R_2069762571	T/C
NC_012007.3	21179164	1	Vv_12X_V2_Chr1_22375063	chr1_21179164_G_T-1_T_R_2069764682	T/G
NC_012007.3	21258195	1	Vv_12X_V2_Chr1_22454094	chr1_21258195_G_T-1_T_R_2069764848	T/G
NC_012007.3	21777172	1	Vv_12X_V2_Chr1_22796813	ae_T_C_chr1_21777172-1_T_R_2065806129	T/C
NC_012007.3	22273966	1	Vv_12X_V2_Chr1_23293607	chr1_22273966_A_G-1_B_R_2069766938	A/G
NC_012008.3	349619	2	Vv_12X_V2_Chr2_162035	chr2_349619_A_G-1_T_F_2069771045	A/G
NC_012008.3	604535	2	Vv_12X_V2_Chr2_416951	chr2_604535_G_T-1_B_F_2069771777	T/G
NC_012008.3	655133	2	Vv_12X_V2_Chr2_467549	chr2_655133_A_C-1_T_F_2069771925	A/C
NC_012008.3	1793393	2	Vv_12X_V2_Chr2_1605809	chr2_1793393_C_T-1_B_F_2069775073	T/C
NC_012008.3	1886798	2	Vv_12X_V2_Chr2_1699214	chr2_1886798_A_G-1_T_F_2069775393	A/G
NC_012008.3	2327659	2	Vv_12X_V2_Chr2_2140075	chr2_2327659_A_G-1_B_R_2069776634	A/G
NC_012008.3	3231574	2	Vv_12X_V2_Chr2_3043990	chr2_3231574_C_T-1_T_R_2069779664	T/C
NC_012008.3	3572168	2	Vv_12X_V2_Chr2_3384584	chr2_3572168_C_T-1_T_R_2069780206	T/C
NC_012008.3	3583487	2	Vv_12X_V2_Chr2_3395903	chr2_3583487_C_T-1_B_F_2069780227	T/C
NC_012008.3	4572698	2	Vv_12X_V2_Chr2_4385114	chr2_4572698_A_C-1_T_F_2069782912	A/C
NC_012008.3	4826364	2	Vv_12X_V2_Chr2_4769151	chr2_4826364_C_T-1_B_F_2069783618	T/C
NC_012008.3	5759393	2	Vv_12X_V2_Chr2_5871392	chr2_5759393_A_G-1_B_R_2069785465	A/G
NC_012008.3	5873057	2	Vv_12X_V2_Chr2_5985056	chr2_5873057_A_G-1_T_F_2069785854	A/G
NC_012008.3	7195735	2	Vv_12X_V2_Chr2_7307734	chr2_7195735_C_T-1_B_F_2069788507	T/C
NC_012008.3	7943169	2	Vv_12X_V2_Chr2_8055168	chr2_7943169_A_C-1_B_R_2069790014	A/C
NC_012008.3	12651672	2	Vv_12X_V2_Chr2_12763671	chr2_12651672_C_T-1_T_R_2069792028	T/C
NC_012009.3	724399	3	Vv_12X_V2_Chr3_724399	chr3_724399_C_T-1_B_F_2069799477	T/C
NC_012009.3	1672399	3	Vv_12X_V2_Chr3_1672399	chr3_1672399_C_T-1_B_F_2069801509	T/C
NC_012009.3	2069314	3	Vv_12X_V2_Chr3_2069314	chr3_2069314_C_T-1_B_F_2069802939	T/C
NC_012009.3	2132458	3	Vv_12X_V2_Chr3_2132458	chr3_2132458_A_C-1_B_R_2069803122	A/C
NC_012009.3	2319611	3	Vv_12X_V2_Chr3_2319611	chr3_2319611_C_T-1_B_F_2069803607	T/C
NC_012009.3	2841435	3	Vv_12X_V2_Chr3_2841435	chr3_2841435_C_T-1_B_F_2069805237	T/C
NC_012009.3	6216902	3	Vv_12X_V2_Chr3_6216902	chr3_6216902_C_T-1_B_F_2069812934	T/C
NC_012009.3	6361577	3	Vv_12X_V2_Chr3_6361577	chr3_6361577_A_C-1_T_F_2069813152	A/C
NC_012009.3	7295874	3	Vv_12X_V2_Chr3_7295874	chr3_7295874_C_T-1_B_F_2069814668	T/C
NC_012009.3	8653220	3	Vv_12X_V2_Chr3_8653220	chr3_8653220_C_T-1_B_F_2069816102	T/C
NC_012009.3	10903864	3	Vv_12X_V2_Chr3_11036280	chr3_10903864_A_G-1_T_F_2069817359	A/G
NC_012009.3	16721456	3	Vv_12X_V2_Chr3_18075118	chr3_16721456_A_G-1_B_R_2069818551	A/G
NC_012009.3	17217402	3	Vv_12X_V2_Chr3_18571064	chr3_17217402_G_T-1_B_F_2069818728	T/G
NC_012009.3	18524367	3	Vv_12X_V2_Chr3_19878029	chr3_18524367_A_G-1_T_F_2069819859	A/G
NC_012010.3	626979	4	Vv_12X_V2_Chr4_626979	chr4_626979_A_C-1_B_R_2069823066	A/C
NC_012010.3	1192897	4	Vv_12X_V2_Chr4_1192897	chr4_1192897_C_T-1_B_F_2069824957	T/C
NC_012010.3	2366119	4	Vv_12X_V2_Chr4_2366119	chr4_2366119_A_C-1_T_F_2069828661	A/C
NC_012010.3	2758796	4	Vv_12X_V2_Chr4_2758796	chr4_2758796_A_C-1_T_F_2069829861	A/C
NC_012010.3	2974988	4	Vv_12X_V2_Chr4_2974988	chr4_2974988_A_C-1_T_F_2069830517	A/C
NC_012010.3	3291625	4	Vv_12X_V2_Chr4_3291625	chr4_3291625_C_T-1_T_R_2069831638	T/C
NC_012010.3	4384093	4	Vv_12X_V2_Chr4_4384093	chr4_4384093_C_T-1_T_R_2069834054	T/C
NC_012010.3	4895418	4	Vv_12X_V2_Chr4_4895418	chr4_4895418_G_T-1_B_F_2069835479	T/G
NC_012010.3	4947376	4	Vv_12X_V2_Chr4_4947376	chr4_4947376_A_G-1_B_R_2069835714	A/G
NC_012010.3	6391189	4	Vv_12X_V2_Chr4_6391189	chr4_6391189_C_T-1_T_R_2069839021	T/C
NC_012010.3	6495602	4	Vv_12X_V2_Chr4_6495602	chr4_6495602_C_T-1_B_F_2069839289	T/C
NC_012010.3	8485035	4	Vv_12X_V2_Chr4_8485035	chr4_8485035_A_G-1_B_R_2069841987	A/G
NC_012010.3	10021568	4	Vv_12X_V2_Chr4_10021568	chr4_10021568_G_T-1_B_F_2069843854	T/G
NC_012010.3	10626644	4	Vv_12X_V2_Chr4_10772894	chr4_10626644_A_C-1_T_F_2069844062	A/C
NC_012010.3	12137532	4	Vv_12X_V2_Chr4_12283782	chr4_12137532_A_G-1_B_R_2069845284	A/G
NC_012010.3	13308805	4	Vv_12X_V2_Chr4_13455055	chr4_13308805_A_C-1_T_F_2069845551	A/C
NC_012010.3	13340308	4	Vv_12X_V2_Chr4_13486558	chr4_13340308_A_G-1_B_R_2069845630	A/G
NC_012010.3	14682462	4	Vv_12X_V2_Chr4_14828712	chr4_14682462_C_T-1_B_F_2069847019	T/C
NC_012010.3	14967063	4	Vv_12X_V2_Chr4_15113313	chr4_14967063_A_G-1_T_F_2069847155	A/G
NC_012010.3	15168182	4	Vv_12X_V2_Chr4_15314432	lb_C_T_chr4_15168182-1_B_F_2066607114	T/C
NC_012010.3	16363653	4	Vv_12X_V2_Chr4_16730339	chr4_16363653_A_G-1_T_F_2069849058	A/G
NC_012010.3	16835940	4	Vv_12X_V2_Chr4_17202626	chr4_16835940_A_C-1_T_F_2069850168	A/C
NC_012010.3	17060390	4	Vv_12X_V2_Chr4_17427076	chr4_17060390_C_T-1_T_R_2069850495	T/C
NC_012010.3	17686345	4	Vv_12X_V2_Chr4_18053031	chr4_17686345_C_T-1_B_F_2069852362	T/C
NC_012010.3	17856784	4	Vv_12X_V2_Chr4_18223470	chr4_17856784_C_T-1_T_R_2069852563	T/C
NC_012010.3	18365469	4	Vv_12X_V2_Chr4_18732155	chr4_18365469_G_T-1_T_R_2069853974	T/G
NC_012010.3	18496695	4	Vv_12X_V2_Chr4_18863381	chr4_18496695_C_T-1_B_F_2069854517	T/C
NC_012010.3	18501265	4	Vv_12X_V2_Chr4_18867951	chr4_18501265_A_G-1_T_F_2069854547	A/G
NC_012010.3	19350307	4	Vv_12X_V2_Chr4_19716993	chr4_19350307_A_C-1_B_R_2069856422	A/C
NC_012010.3	20670089	4	Vv_12X_V2_Chr4_21514029	chr4_20670089_A_G-1_T_F_2069859831	A/G
NC_012010.3	22298117	4	Vv_12X_V2_Chr4_23142057	chr4_22298117_G_T-1_T_R_2069862480	T/G
NC_012010.3	23048673	4	Vv_12X_V2_Chr4_23892613	chr4_23048673_C_T-1_B_F_2069863907	T/C
NC_012011.3	2546716	5	Vv_12X_V2_Chr5_2546716	chr5_2546716_A_G-1_B_R_2069872530	A/G
NC_012011.3	3425645	5	Vv_12X_V2_Chr5_3425645	chr5_3425645_C_T-1_T_R_2069875467	T/C
NC_012011.3	3649360	5	Vv_12X_V2_Chr5_3649360	chr5_3649360_C_T-1_T_R_2069876115	T/C
NC_012011.3	3758337	5	Vv_12X_V2_Chr5_3758337	chr5_3758337_C_T-1_B_F_2069876468	T/C
NC_012011.3	3847353	5	Vv_12X_V2_Chr5_3847353	chr5_3847353_A_G-1_T_F_2069876714	A/G
NC_012011.3	3991640	5	Vv_12X_V2_Chr5_3991640	chr5_3991640_C_T-1_B_F_2069877090	T/C
NC_012011.3	4194452	5	Vv_12X_V2_Chr5_4194452	chr5_4194452_A_G-1_T_F_2069877878	A/G
NC_012011.3	4236565	5	Vv_12X_V2_Chr5_4236565	chr5_4236565_A_G-1_B_R_2069878067	A/G
NC_012011.3	4547250	5	Vv_12X_V2_Chr5_4547250	chr5_4547250_C_T-1_B_F_2069878886	T/C
NC_012011.3	4795729	5	Vv_12X_V2_Chr5_4795729	chr5_4795729_C_T-1_T_R_2069879591	T/C
NC_012011.3	5536336	5	Vv_12X_V2_Chr5_5536336	chr5_5536336_C_T-1_T_R_2069881605	T/C
NC_012011.3	6411691	5	Vv_12X_V2_Chr5_6411691	chr5_6411691_C_T-1_B_F_2069883776	T/C
NC_012011.3	8029875	5	Vv_12X_V2_Chr5_8029875	chr5_8029875_A_G-1_T_F_2069886584	A/G
NC_012011.3	11894106	5	Vv_12X_V2_Chr5_12315843	chr5_11894106_A_G-1_B_R_2069890407	A/G
NC_012011.3	11920750	5	Vv_12X_V2_Chr5_12342487	chr5_11920750_A_G-1_T_F_2069890468	A/G
NC_012011.3	12042408	5	Vv_12X_V2_Chr5_12464145	chr5_12042408_A_G-1_B_R_2069890603	A/G
NC_012011.3	14029029	5	Vv_12X_V2_Chr5_14450766	chr5_14029029_G_T-1_B_F_2069891386	T/G
NC_012011.3	19488276	5	Vv_12X_V2_Chr5_19910013	chr5_19488276_C_T-1_T_R_2069896500	T/C
NC_012011.3	20208492	5	Vv_12X_V2_Chr5_20630229	chr5_20208492_A_C-1_B_R_2069897636	A/C
NC_012011.3	20227582	5	Vv_12X_V2_Chr5_20649319	chr5_20227582_A_C-1_T_F_2069897668	A/C
NC_012011.3	20326151	5	Vv_12X_V2_Chr5_20747888	chr5_20326151_C_T-1_T_R_2069897787	T/C
NC_012011.3	21042098	5	Vv_12X_V2_Chr5_21463835	chr5_21042098_A_G-1_T_F_2069898685	A/G
NC_012011.3	22384138	5	Vv_12X_V2_Chr5_22805875	chr5_22384138_A_G-1_B_R_2069900020	A/G
NC_012011.3	22433006	5	Vv_12X_V2_Chr5_22854743	chr5_22433006_C_T-1_B_F_2069900225	T/C
NC_012011.3	22680146	5	Vv_12X_V2_Chr5_23101883	chr5_22680146_C_T-1_B_F_2069900741	T/C
NC_012011.3	23250618	5	Vv_12X_V2_Chr5_23672355	chr5_23250618_C_T-1_B_F_2069901016	T/C
NC_012011.3	23345127	5	Vv_12X_V2_Chr5_23766864	chr5_23345127_A_G-1_T_F_2069901218	A/G
NC_012011.3	23691695	5	Vv_12X_V2_Chr5_24320795	chr5_23691695_C_T-1_T_R_2069901752	T/C
NC_012011.3	24155918	5	Vv_12X_V2_Chr5_24785018	chr5_24155918_C_T-1_B_F_2069902516	T/C
NC_012011.3	24191973	5	Vv_12X_V2_Chr5_24821073	chr5_24191973_A_G-1_T_F_2069902628	A/G
NC_012011.3	24239258	5	Vv_12X_V2_Chr5_24868358	chr5_24239258_A_G-1_T_F_2069902780	A/G
NC_012011.3	24532383	5	Vv_12X_V2_Chr5_25161483	be_G_T_chr5_24532383-1_T_R_2066051665	T/G
NC_012012.3	273403	6	Vv_12X_V2_Chr6_273403	chr6_273403_A_C-1_T_F_2069905562	A/C
NC_012012.3	381628	6	Vv_12X_V2_Chr6_381628	chr6_381628_G_T-1_T_R_2069906085	T/G
NC_012012.3	2314404	6	Vv_12X_V2_Chr6_2314404	chr6_2314404_A_C-1_T_F_2069911217	A/C
NC_012012.3	2460525	6	Vv_12X_V2_Chr6_2460525	chr6_2460525_G_T-1_T_R_2069911745	T/G
NC_012012.3	2533263	6	Vv_12X_V2_Chr6_2533263	chr6_2533263_A_C-1_T_F_2069911995	A/C
NC_012012.3	2751830	6	Vv_12X_V2_Chr6_2751830	chr6_2751830_A_G-1_B_R_2069912860	A/G
NC_012012.3	3141717	6	Vv_12X_V2_Chr6_3141717	chr6_3141717_A_G-1_B_R_2069913854	A/G
NC_012012.3	3516920	6	Vv_12X_V2_Chr6_3516920	chr6_3516920_C_T-1_B_F_2069915179	T/C
NC_012012.3	4258638	6	Vv_12X_V2_Chr6_4258638	SNP873_244-48_T_R_2070922789	T/C
NC_012012.3	4282881	6	Vv_12X_V2_Chr6_4282881	chr6_4282881_A_G-1_T_F_2069917527	A/G
NC_012012.3	4927847	6	Vv_12X_V2_Chr6_4927847	chr6_4927847_A_G-1_T_F_2069919555	A/G
NC_012012.3	4933437	6	Vv_12X_V2_Chr6_4933437	chr6_4933437_A_G-1_T_F_2069919595	A/G
NC_012012.3	5084310	6	Vv_12X_V2_Chr6_5084310	chr6_5084310_C_T-1_B_F_2069920109	T/C
NC_012012.3	6362346	6	Vv_12X_V2_Chr6_6362346	chr6_6362346_C_T-1_B_F_2069923589	T/C
NC_012012.3	7010874	6	Vv_12X_V2_Chr6_7010874	chr6_7010874_A_C-1_T_F_2069925417	A/C
NC_012012.3	7454137	6	Vv_12X_V2_Chr6_7454137	chr6_7454137_G_T-1_T_R_2069926890	T/G
NC_012012.3	8838324	6	Vv_12X_V2_Chr6_8838324	chr6_8838324_A_G-1_T_F_2069930709	A/G
NC_012012.3	8984288	6	Vv_12X_V2_Chr6_8984288	chr6_8984288_A_G-1_B_R_2069931114	A/G
NC_012012.3	11390190	6	Vv_12X_V2_Chr6_12515200	chr6_11390190_C_T-1_T_R_2069933268	T/C
NC_012012.3	14339851	6	Vv_12X_V2_Chr6_15464861	chr6_14339851_A_G-1_B_R_2069936574	A/G
NC_012012.3	14615542	6	Vv_12X_V2_Chr6_15740552	chr6_14615542_A_G-1_B_R_2069936880	A/G
NC_012012.3	15655508	6	Vv_12X_V2_Chr6_16780518	chr6_15655508_C_T-1_T_R_2069938402	T/C
NC_012012.3	16895611	6	Vv_12X_V2_Chr6_18020621	chr6_16895611_A_G-1_B_R_2069939677	A/G
NC_012012.3	17515249	6	Vv_12X_V2_Chr6_18652575	chr6_17515249_C_T-1_B_F_2069941374	T/C
NC_012012.3	17592155	6	Vv_12X_V2_Chr6_18729481	chr6_17592155_A_C-1_T_F_2069941560	A/C
NC_012012.3	17841665	6	Vv_12X_V2_Chr6_18978991	chr6_17841665_C_T-1_T_R_2069942149	T/C
NC_012012.3	18388502	6	Vv_12X_V2_Chr6_19525828	chr6_18388502_G_T-1_T_R_2069943453	T/G
NC_012012.3	18863121	6	Vv_12X_V2_Chr6_20000447	chr6_18863121_A_C-1_T_F_2069944640	A/C
NC_012012.3	20131562	6	Vv_12X_V2_Chr6_21268888	chr6_20131562_C_T-1_B_F_2069947823	T/C
NC_012012.3	20157255	6	Vv_12X_V2_Chr6_21294581	chr6_20157255_A_C-1_T_F_2069947851	A/C
NC_012012.3	20447960	6	Vv_12X_V2_Chr6_21585286	chr6_20447960_A_G-1_B_R_2069948637	A/G
NC_012012.3	20574990	6	Vv_12X_V2_Chr6_21712316	chr6_20574990_C_T-1_B_F_2069948880	T/C
NC_012012.3	20753299	6	Vv_12X_V2_Chr6_21890625	chr6_20753299_A_C-1_T_F_2069949124	A/C
NC_012012.3	21239321	6	Vv_12X_V2_Chr6_22376647	chr6_21239321_A_G-1_B_R_2069949975	A/G
NC_012013.3	1234853	7	Vv_12X_V2_Chr7_1616819	lb_A_G_chr7_1234853-1_B_R_2066683341	A/G
NC_012013.3	1548780	7	Vv_12X_V2_Chr7_1930756	chr7_1548780_C_T-1_T_R_2069955890	T/C
NC_012013.3	2065262	7	Vv_12X_V2_Chr7_2447238	chr7_2065262_C_T-1_T_R_2069957754	T/C
NC_012013.3	2100847	7	Vv_12X_V2_Chr7_2482823	chr7_2100847_A_G-1_T_F_2069957873	A/G
NC_012013.3	2740720	7	Vv_12X_V2_Chr7_3122696	chr7_2740720_A_G-1_T_F_2069960013	A/G
NC_012013.3	3910957	7	Vv_12X_V2_Chr7_4292933	chr7_3910957_A_G-1_T_F_2069963345	A/G
NC_012013.3	4847232	7	Vv_12X_V2_Chr7_5229208	chr7_4847232_C_T-1_B_F_2069966108	T/C
NC_012013.3	5855280	7	Vv_12X_V2_Chr7_6237256	chr7_5855280_A_G-1_B_R_2069967345	A/G
NC_012013.3	7065478	7	Vv_12X_V2_Chr7_7447454	chr7_7065478_C_T-1_B_F_2069970189	T/C
NC_012013.3	7591701	7	Vv_12X_V2_Chr7_7973677	chr7_7591701_A_G-1_T_F_2069971139	A/G
NC_012013.3	9711311	7	Vv_12X_V2_Chr7_10093287	chr7_9711311_C_T-1_B_F_2069973544	T/C
NC_012013.3	10213726	7	Vv_12X_V2_Chr7_10595702	chr7_10213726_A_C-1_B_R_2069974057	A/C
NC_012013.3	10945086	7	Vv_12X_V2_Chr7_11327062	chr7_10945086_A_G-1_T_F_2069974544	A/G
NC_012013.3	11035579	7	Vv_12X_V2_Chr7_11417555	chr7_11035579_C_T-1_B_F_2069974672	T/C
NC_012013.3	11543187	7	Vv_12X_V2_Chr7_11925163	chr7_11543187_C_T-1_T_R_2069975089	T/C
NC_012013.3	11544768	7	Vv_12X_V2_Chr7_11926744	chr7_11544768_A_G-1_T_F_2069975106	A/G
NC_012013.3	15548271	7	Vv_12X_V2_Chr7_21856709	chr7_15548271_G_T-1_T_R_2069978703	T/G
NC_012013.3	15791825	7	Vv_12X_V2_Chr7_22100263	chr7_15791825_A_C-1_T_F_2069979628	A/C
NC_012013.3	16208123	7	Vv_12X_V2_Chr7_22516561	chr7_16208123_C_T-1_B_F_2069980688	T/C
NC_012013.3	16347574	7	Vv_12X_V2_Chr7_22676701	chr7_16347574_A_G-1_B_R_2069981291	A/G
NC_012013.3	16563637	7	Vv_12X_V2_Chr7_22892764	chr7_16563637_C_T-1_B_F_2069981934	T/C
NC_012013.3	17255949	7	Vv_12X_V2_Chr7_23585076	chr7_17255949_G_T-1_B_F_2069984145	T/G
NC_012013.3	17285718	7	Vv_12X_V2_Chr7_23614845	chr7_17285718_A_G-1_B_R_2069984296	A/G
NC_012013.3	17741301	7	Vv_12X_V2_Chr7_24070428	chr7_17741301_G_T-1_B_F_2069985627	T/G
NC_012013.3	18938863	7	Vv_12X_V2_Chr7_25267990	chr7_18938863_A_G-1_T_F_2069988584	A/G
NC_012014.3	1498050	8	Vv_12X_V2_Chr8_1498050	chr8_1498050_A_G-1_T_F_2069995963	A/G
NC_012014.3	1579376	8	Vv_12X_V2_Chr8_1579376	chr8_1579376_C_T-1_B_F_2069996115	T/C
NC_012014.3	1714917	8	Vv_12X_V2_Chr8_1714917	chr8_1714917_A_C-1_T_F_2069996207	A/C
NC_012014.3	3071450	8	Vv_12X_V2_Chr8_3071450	chr8_3071450_C_T-1_T_R_2069998381	T/C
NC_012014.3	3917857	8	Vv_12X_V2_Chr8_3917857	chr8_3917857_A_G-1_T_F_2069998934	A/G
NC_012014.3	4386038	8	Vv_12X_V2_Chr8_4386038	chr8_4386038_C_T-1_T_R_2069999805	T/C
NC_012014.3	4921388	8	Vv_12X_V2_Chr8_4921388	chr8_4921388_A_G-1_T_F_2070000018	A/G
NC_012014.3	5433883	8	Vv_12X_V2_Chr8_5433883	chr8_5433883_A_G-1_B_R_2070000205	A/G
NC_012014.3	6008035	8	Vv_12X_V2_Chr8_6008035	chr8_6008035_A_G-1_T_F_2070000730	A/G
NC_012014.3	8216855	8	Vv_12X_V2_Chr8_8216855	chr8_8216855_C_T-1_B_F_2070002412	T/C
NC_012014.3	9471590	8	Vv_12X_V2_Chr8_9471590	chr8_9471590_A_G-1_T_F_2070003171	A/G
NC_012014.3	10163310	8	Vv_12X_V2_Chr8_10163310	chr8_10163310_A_G-1_B_R_2070004394	A/G
NC_012014.3	10484101	8	Vv_12X_V2_Chr8_10484101	ae_A_C_chr8_10484101-1_B_R_2065924936	A/C
NC_012014.3	10596960	8	Vv_12X_V2_Chr8_10596960	chr8_10596960_A_G-1_T_F_2070005533	A/G
NC_012014.3	10887251	8	Vv_12X_V2_Chr8_10887251	chr8_10887251_A_G-1_T_F_2070006543	A/G
NC_012014.3	12264242	8	Vv_12X_V2_Chr8_12264242	chr8_12264242_A_C-1_T_F_2070010121	A/C
NC_012014.3	12654330	8	Vv_12X_V2_Chr8_12654330	chr8_12654330_A_C-1_B_R_2070011254	A/C
NC_012014.3	12690316	8	Vv_12X_V2_Chr8_12690316	chr8_12690316_C_T-1_T_R_2070011390	T/C
NC_012014.3	12725600	8	Vv_12X_V2_Chr8_12725600	chr8_12725600_C_T-1_B_F_2070011511	T/C
NC_012014.3	12906774	8	Vv_12X_V2_Chr8_12906774	chr8_12906774_C_T-1_B_F_2070012173	T/C
NC_012014.3	13448674	8	Vv_12X_V2_Chr8_13448674	chr8_13448674_A_G-1_B_R_2070013526	A/G
NC_012014.3	13774858	8	Vv_12X_V2_Chr8_13774858	chr8_13774858_A_G-1_T_F_2070014323	A/G
NC_012014.3	14604063	8	Vv_12X_V2_Chr8_14604063	chr8_14604063_C_T-1_T_R_2070016900	T/C
NC_012014.3	15111815	8	Vv_12X_V2_Chr8_15111815	chr8_15111815_A_G-1_T_F_2070018663	A/G
NC_012014.3	15867260	8	Vv_12X_V2_Chr8_15867260	chr8_15867260_A_G-1_T_F_2070020733	A/G
NC_012014.3	16048402	8	Vv_12X_V2_Chr8_16048402	chr8_16048402_A_G-1_B_R_2070021474	A/G
NC_012014.3	16506834	8	Vv_12X_V2_Chr8_16506834	chr8_16506834_C_T-1_B_F_2070023161	T/C
NC_012014.3	16688802	8	Vv_12X_V2_Chr8_16688802	chr8_16688802_A_G-1_T_F_2070023721	A/G
NC_012014.3	17676024	8	Vv_12X_V2_Chr8_17676024	chr8_17676024_C_T-1_T_R_2070026494	T/C
NC_012014.3	19047510	8	Vv_12X_V2_Chr8_19047510	chr8_19047510_C_T-1_T_R_2070030796	T/C
NC_012014.3	19297067	8	Vv_12X_V2_Chr8_19297067	chr8_19297067_A_G-1_T_F_2070031719	A/G
NC_012014.3	20563111	8	Vv_12X_V2_Chr8_20563111	chr8_20563111_A_G-1_T_F_2070035573	A/G
NC_012014.3	21427256	8	Vv_12X_V2_Chr8_21427256	chr8_21427256_G_T-1_B_F_2070038295	T/G
NC_012014.3	22257532	8	Vv_12X_V2_Chr8_22257532	chr8_22257532_A_G-1_T_F_2070041301	A/G
NC_012015.3	2010693	9	Vv_12X_V2_Chr9_2010693	chr9_2010693_C_T-1_B_F_2070046800	T/C
NC_012015.3	2074344	9	Vv_12X_V2_Chr9_2074344	chr9_2074344_A_G-1_B_R_2070046955	A/G
NC_012015.3	2177327	9	Vv_12X_V2_Chr9_2177327	chr9_2177327_A_G-1_T_F_2070047336	A/G
NC_012015.3	2187357	9	Vv_12X_V2_Chr9_2187357	chr9_2187357_A_G-1_T_F_2070047364	A/G
NC_012015.3	2252097	9	Vv_12X_V2_Chr9_2252097	chr9_2252097_A_G-1_T_F_2070047558	A/G
NC_012015.3	3405399	9	Vv_12X_V2_Chr9_3405399	chr9_3405399_A_G-1_T_F_2070049486	A/G
NC_012015.3	3763630	9	Vv_12X_V2_Chr9_3763630	chr9_3763630_C_T-1_B_F_2070050376	T/C
NC_012015.3	3786943	9	Vv_12X_V2_Chr9_3786943	chr9_3786943_C_T-1_T_R_2070050457	T/C
NC_012015.3	3882536	9	Vv_12X_V2_Chr9_3882536	chr9_3882536_A_C-1_T_F_2070050698	A/C
NC_012015.3	4027603	9	Vv_12X_V2_Chr9_4027603	chr9_4027603_C_T-1_T_R_2070051133	T/C
NC_012015.3	4049318	9	Vv_12X_V2_Chr9_4049318	chr9_4049318_A_C-1_B_R_2070051233	A/C
NC_012015.3	4142017	9	Vv_12X_V2_Chr9_4142017	chr9_4142017_A_G-1_B_R_2070051379	A/G
NC_012015.3	4243408	9	Vv_12X_V2_Chr9_4243408	chr9_4243408_A_G-1_T_F_2070051670	A/G
NC_012015.3	4383756	9	Vv_12X_V2_Chr9_4383756	chr9_4383756_A_G-1_T_F_2070051962	A/G
NC_012015.3	4835425	9	Vv_12X_V2_Chr9_4835425	chr9_4835425_C_T-1_T_R_2070052571	T/C
NC_012015.3	5057773	9	Vv_12X_V2_Chr9_5057773	chr9_5057773_A_G-1_T_F_2070053159	A/G
NC_012015.3	5608604	9	Vv_12X_V2_Chr9_5608604	chr9_5608604_C_T-1_T_R_2070054016	T/C
NC_012015.3	5755442	9	Vv_12X_V2_Chr9_5755442	chr9_5755442_C_T-1_T_R_2070054142	T/C
NC_012015.3	5818794	9	Vv_12X_V2_Chr9_5818794	chr9_5818794_C_T-1_T_R_2070054246	T/C
NC_012015.3	5830450	9	Vv_12X_V2_Chr9_5830450	chr9_5830450_A_G-1_T_F_2070054301	A/G
NC_012015.3	5835459	9	Vv_12X_V2_Chr9_5835459	chr9_5835459_A_C-1_B_R_2070054322	A/C
NC_012015.3	6447998	9	Vv_12X_V2_Chr9_6447998	chr9_6447998_A_G-1_T_F_2070054961	A/G
NC_012015.3	6734007	9	Vv_12X_V2_Chr9_6734007	chr9_6734007_C_T-1_T_R_2070055624	T/C
NC_012015.3	9124540	9	Vv_12X_V2_Chr9_9124540	chr9_9124540_G_T-1_T_R_2070057824	T/G
NC_012015.3	10816849	9	Vv_12X_V2_Chr9_10816849	chr9_10816849_A_G-1_T_F_2070058982	A/G
NC_012016.3	266633	10	Vv_12X_V2_Chr10_266633	chr10_266633_C_T-1_B_F_2070061955	T/C
NC_012016.3	1358731	10	Vv_12X_V2_Chr10_4917366	chr10_1358731_A_C-1_T_F_2070064813	A/C
NC_012016.3	1812151	10	Vv_12X_V2_Chr10_5370786	chr10_1812151_A_G-1_T_F_2070066101	A/G
NC_012016.3	2924682	10	Vv_12X_V2_Chr10_6483317	chr10_2924682_A_C-1_T_F_2070068117	A/C
NC_012016.3	3053663	10	Vv_12X_V2_Chr10_6612298	chr10_3053663_A_G-1_B_R_2070068470	A/G
NC_012016.3	3129889	10	Vv_12X_V2_Chr10_6688524	chr10_3129889_C_T-1_B_F_2070068641	T/C
NC_012016.3	3212222	10	Vv_12X_V2_Chr10_6770857	chr10_3212222_A_G-1_B_R_2070068826	A/G
NC_012016.3	4910704	10	Vv_12X_V2_Chr10_8469339	chr10_4910704_A_G-1_T_F_2070072333	A/G
NC_012016.3	4970395	10	Vv_12X_V2_Chr10_8529030	chr10_4970395_C_T-1_B_F_2070072497	T/C
NC_012016.3	5001002	10	Vv_12X_V2_Chr10_8559637	chr10_5001002_A_G-1_B_R_2070072524	A/G
NC_012016.3	5097896	10	Vv_12X_V2_Chr10_8656531	chr10_5097896_C_T-1_T_R_2070072734	T/C
NC_012016.3	5356065	10	Vv_12X_V2_Chr10_8914700	chr10_5356065_C_T-1_B_F_2070073255	T/C
NC_012016.3	7242933	10	Vv_12X_V2_Chr10_10801568	chr10_7242933_C_T-1_B_F_2070075813	T/C
NC_012016.3	7591151	10	Vv_12X_V2_Chr10_11149786	chr10_7591151_C_T-1_B_F_2070076293	T/C
NC_012016.3	7769984	10	Vv_12X_V2_Chr10_11328619	chr10_7769984_G_T-1_B_F_2070076525	T/G
NC_012016.3	8168155	10	Vv_12X_V2_Chr10_11726790	chr10_8168155_C_T-1_T_R_2070077348	T/C
NC_012016.3	8198035	10	Vv_12X_V2_Chr10_11756670	chr10_8198035_A_G-1_T_F_2070077424	A/G
NC_012016.3	8241011	10	Vv_12X_V2_Chr10_11799646	chr10_8241011_A_G-1_B_R_2070077531	A/G
NC_012016.3	9008544	10	Vv_12X_V2_Chr10_12567179	chr10_9008544_G_T-1_B_F_2070078417	T/G
NC_012016.3	10528389	10	Vv_12X_V2_Chr10_14087024	chr10_10528389_A_G-1_T_F_2070079487	A/G
NC_012016.3	11559458	10	Vv_12X_V2_Chr10_15118093	chr10_11559458_C_T-1_T_R_2070080416	T/C
NC_012016.3	17435940	10	Vv_12X_V2_Chr10_22798028	chr10_17435940_C_T-1_B_F_2070083934	T/C
NC_012017.3	493263	11	Vv_12X_V2_Chr11_493263	chr11_493263_A_G-1_T_F_2070086489	A/G
NC_012017.3	2357393	11	Vv_12X_V2_Chr11_2357393	chr11_2357393_A_G-1_T_F_2070092923	A/G
NC_012017.3	2741080	11	Vv_12X_V2_Chr11_2741080	chr11_2741080_C_T-1_T_R_2070094404	T/C
NC_012017.3	3016530	11	Vv_12X_V2_Chr11_3016530	chr11_3016530_C_T-1_B_F_2070095391	T/C
NC_012017.3	3453486	11	Vv_12X_V2_Chr11_3453486	chr11_3453486_C_T-1_T_R_2070096828	T/C
NC_012017.3	3589765	11	Vv_12X_V2_Chr11_3589765	chr11_3589765_C_T-1_T_R_2070097200	T/C
NC_012017.3	4373399	11	Vv_12X_V2_Chr11_4373399	chr11_4373399_A_C-1_B_R_2070099490	A/C
NC_012017.3	4763607	11	Vv_12X_V2_Chr11_4763607	chr11_4763607_A_G-1_B_R_2070100030	A/G
NC_012017.3	5020655	11	Vv_12X_V2_Chr11_5020655	chr11_5020655_C_T-1_T_R_2070100506	T/C
NC_012017.3	5209732	11	Vv_12X_V2_Chr11_5209732	chr11_5209732_A_G-1_T_F_2070100959	A/G
NC_012017.3	5406647	11	Vv_12X_V2_Chr11_5406647	chr11_5406647_A_C-1_B_R_2070101472	A/C
NC_012017.3	6152568	11	Vv_12X_V2_Chr11_6169464	chr11_6152568_C_T-1_B_F_2070102519	T/C
NC_012017.3	6409009	11	Vv_12X_V2_Chr11_6425905	chr11_6409009_A_G-1_T_F_2070103091	A/G
NC_012017.3	6682075	11	Vv_12X_V2_Chr11_6698971	chr11_6682075_C_T-1_B_F_2070103815	T/C
NC_012017.3	11002850	11	Vv_12X_V2_Chr11_11302744	chr11_11002850_G_T-1_B_F_2070108319	T/G
NC_012017.3	13884418	11	Vv_12X_V2_Chr11_12276357	chr11_13884418_A_C-1_T_F_2070109196	A/C
NC_012017.3	14074244	11	Vv_12X_V2_Chr11_12466183	chr11_14074244_G_T-1_B_F_2070109474	T/G
NC_012017.3	14584381	11	Vv_12X_V2_Chr11_12976320	chr11_14584381_C_T-1_B_F_2070110313	T/C
NC_012017.3	16043080	11	Vv_12X_V2_Chr11_16342974	chr11_16043080_A_G-1_B_R_2070112081	A/G
NC_012017.3	16735544	11	Vv_12X_V2_Chr11_17035438	chr11_16735544_A_G-1_T_F_2070113060	A/G
NC_012017.3	17689058	11	Vv_12X_V2_Chr11_17988952	chr11_17689058_A_G-1_B_R_2070114379	A/G
NC_012017.3	17744978	11	Vv_12X_V2_Chr11_18044872	chr11_17744978_A_G-1_B_R_2070114471	A/G
NC_012017.3	18428521	11	Vv_12X_V2_Chr11_18728415	chr11_18428521_C_T-1_T_R_2070116006	T/C
NC_012017.3	18500434	11	Vv_12X_V2_Chr11_18800328	chr11_18500434_C_T-1_B_F_2070116179	T/C
NC_012018.3	739916	12	Vv_12X_V2_Chr12_739916	SNP1215_138-48_B_F_2070922602	T/C
NC_012018.3	1112226	12	Vv_12X_V2_Chr12_1112226	chr12_1112226_C_T-1_B_F_2070120925	T/C
NC_012018.3	1180156	12	Vv_12X_V2_Chr12_1180156	chr12_1180156_A_G-1_T_F_2070121037	A/G
NC_012018.3	1715344	12	Vv_12X_V2_Chr12_1715344	chr12_1715344_A_G-1_T_F_2070122190	A/G
NC_012018.3	2448349	12	Vv_12X_V2_Chr12_2448349	chr12_2448349_C_T-1_B_F_2070123332	T/C
NC_012018.3	2959026	12	Vv_12X_V2_Chr12_2959026	chr12_2959026_A_C-1_B_R_2070124236	A/C
NC_012018.3	3109641	12	Vv_12X_V2_Chr12_3109641	chr12_3109641_A_G-1_B_R_2070124650	A/G
NC_012018.3	3475409	12	Vv_12X_V2_Chr12_3475409	chr12_3475409_A_G-1_B_R_2070125510	A/G
NC_012018.3	4307665	12	Vv_12X_V2_Chr12_4307665	chr12_4307665_C_T-1_T_R_2070126900	T/C
NC_012018.3	4425553	12	Vv_12X_V2_Chr12_4425553	chr12_4425553_G_T-1_B_F_2070127133	T/G
NC_012018.3	4494180	12	Vv_12X_V2_Chr12_4494180	chr12_4494180_A_C-1_B_R_2070127340	A/C
NC_012018.3	4560022	12	Vv_12X_V2_Chr12_4560022	chr12_4560022_C_T-1_B_F_2070127425	T/C
NC_012018.3	4576461	12	Vv_12X_V2_Chr12_4576461	chr12_4576461_C_T-1_T_R_2070127468	T/C
NC_012018.3	4587150	12	Vv_12X_V2_Chr12_4587150	chr12_4587150_C_T-1_B_F_2070127491	T/C
NC_012018.3	5534543	12	Vv_12X_V2_Chr12_5534543	chr12_5534543_A_C-1_T_F_2070129285	A/C
NC_012018.3	5564626	12	Vv_12X_V2_Chr12_5564626	chr12_5564626_A_G-1_T_F_2070129347	A/G
NC_012018.3	6190459	12	Vv_12X_V2_Chr12_6190459	chr12_6190459_A_G-1_T_F_2070130691	A/G
NC_012018.3	6255688	12	Vv_12X_V2_Chr12_6255688	chr12_6255688_A_G-1_T_F_2070130831	A/G
NC_012018.3	6270717	12	Vv_12X_V2_Chr12_6270717	chr12_6270717_C_T-1_T_R_2070130872	T/C
NC_012018.3	6696602	12	Vv_12X_V2_Chr12_6696602	chr12_6696602_A_G-1_T_F_2070131905	A/G
NC_012018.3	6729463	12	Vv_12X_V2_Chr12_6729463	chr12_6729463_A_C-1_B_R_2070132014	A/C
NC_012018.3	7188794	12	Vv_12X_V2_Chr12_7188794	chr12_7188794_A_C-1_T_F_2070133141	A/C
NC_012018.3	7392671	12	Vv_12X_V2_Chr12_7392671	chr12_7392671_C_T-1_B_F_2070133649	T/C
NC_012018.3	8085087	12	Vv_12X_V2_Chr12_8085087	chr12_8085087_A_G-1_T_F_2070134479	A/G
NC_012018.3	8743886	12	Vv_12X_V2_Chr12_8358979	chr12_8743886_A_G-1_B_R_2070135382	A/G
NC_012018.3	17122931	12	Vv_12X_V2_Chr12_18689656	chr12_17122931_G_T-1_B_F_2070141292	T/G
NC_012018.3	17430195	12	Vv_12X_V2_Chr12_18996920	chr12_17430195_C_T-1_B_F_2070141421	T/C
NC_012018.3	18281945	12	Vv_12X_V2_Chr12_19848670	chr12_18281945_C_T-1_B_F_2070142183	T/C
NC_012018.3	20062292	12	Vv_12X_V2_Chr12_21629017	chr12_20062292_A_G-1_B_R_2070143512	A/G
NC_012018.3	20766721	12	Vv_12X_V2_Chr12_22333446	chr12_20766721_A_G-1_T_F_2070144927	A/G
NC_012018.3	20830967	12	Vv_12X_V2_Chr12_22397692	chr12_20830967_C_T-1_T_R_2070145082	T/C
NC_012018.3	21254296	12	Vv_12X_V2_Chr12_22821021	chr12_21254296_G_T-1_T_R_2070145849	T/G
NC_012018.3	22283787	12	Vv_12X_V2_Chr12_23850512	chr12_22283787_A_G-1_B_R_2070147140	A/G
NC_012019.3	275408	13	Vv_12X_V2_Chr13_275408	chr13_275408_C_T-1_T_R_2070149558	T/C
NC_012019.3	504957	13	Vv_12X_V2_Chr13_504957	chr13_504957_A_G-1_B_R_2070150216	A/G
NC_012019.3	994902	13	Vv_12X_V2_Chr13_994902	chr13_994902_A_G-1_T_F_2070151866	A/G
NC_012019.3	1446367	13	Vv_12X_V2_Chr13_1446367	chr13_1446367_A_G-1_T_F_2070153418	A/G
NC_012019.3	1642067	13	Vv_12X_V2_Chr13_1642067	chr13_1642067_C_T-1_B_F_2070153890	T/C
NC_012019.3	2103615	13	Vv_12X_V2_Chr13_2103615	chr13_2103615_A_G-1_B_R_2070155583	A/G
NC_012019.3	2227213	13	Vv_12X_V2_Chr13_2328387	chr13_2227213_C_T-1_B_F_2070155969	T/C
NC_012019.3	3467949	13	Vv_12X_V2_Chr13_3569123	chr13_3467949_A_C-1_B_R_2070159724	A/C
NC_012019.3	3494853	13	Vv_12X_V2_Chr13_3596027	chr13_3494853_A_G-1_T_F_2070159799	A/G
NC_012019.3	3529397	13	Vv_12X_V2_Chr13_3630571	chr13_3529397_G_T-1_T_R_2070159944	T/G
NC_012019.3	3625067	13	Vv_12X_V2_Chr13_3726241	chr13_3625067_A_G-1_B_R_2070160290	A/G
NC_012019.3	3711151	13	Vv_12X_V2_Chr13_3812325	chr13_3711151_A_C-1_T_F_2070160611	A/C
NC_012019.3	4243525	13	Vv_12X_V2_Chr13_4344699	chr13_4243525_C_T-1_T_R_2070161137	T/C
NC_012019.3	4508047	13	Vv_12X_V2_Chr13_4609221	chr13_4508047_A_G-1_T_F_2070161880	A/G
NC_012019.3	4926059	13	Vv_12X_V2_Chr13_5027233	chr13_4926059_A_G-1_T_F_2070162809	A/G
NC_012019.3	5125130	13	Vv_12X_V2_Chr13_5226304	chr13_5125130_C_T-1_T_R_2070162978	T/C
NC_012019.3	5837142	13	Vv_12X_V2_Chr13_5938316	chr13_5837142_C_T-1_B_F_2070165171	T/C
NC_012019.3	6847371	13	Vv_12X_V2_Chr13_6948545	chr13_6847371_A_G-1_T_F_2070167101	A/G
NC_012019.3	8602557	13	Vv_12X_V2_Chr13_8712480	chr13_8602557_C_T-1_B_F_2070169450	T/C
NC_012019.3	8634097	13	Vv_12X_V2_Chr13_8744020	chr13_8634097_C_T-1_B_F_2070169480	T/C
NC_012019.3	11300019	13	Vv_12X_V2_Chr13_11409942	chr13_11300019_A_G-1_B_R_2070171029	A/G
NC_012019.3	12791445	13	Vv_12X_V2_Chr13_12901368	li_G_A_chr13_12791445-1_B_R_2068932167	A/G
NC_012019.3	14705233	13	Vv_12X_V2_Chr13_14815156	chr13_14705233_G_T-1_T_R_2070172698	T/G
NC_012019.3	14986457	13	Vv_12X_V2_Chr13_15096380	chr13_14986457_A_C-1_T_F_2070172875	A/C
NC_012019.3	15640723	13	Vv_12X_V2_Chr13_15750646	chr13_15640723_C_T-1_B_F_2070173804	T/C
NC_012019.3	15884922	13	Vv_12X_V2_Chr13_15994845	chr13_15884922_C_T-1_B_F_2070174038	T/C
NC_012019.3	18291904	13	Vv_12X_V2_Chr13_18401827	chr13_18291904_G_T-1_B_F_2070175657	T/G
NC_012019.3	21538878	13	Vv_12X_V2_Chr13_26217739	chr13_21538878_A_G-1_T_F_2070179911	A/G
NC_012019.3	22482756	13	Vv_12X_V2_Chr13_27161617	chr13_22482756_G_T-1_B_F_2070181011	T/G
NC_012019.3	23138967	13	Vv_12X_V2_Chr13_27817828	chr13_23138967_A_G-1_B_R_2070182320	A/G
NC_012020.3	329145	14	Vv_12X_V2_Chr14_329145	chr14_329145_A_G-1_B_R_2070188625	A/G
NC_012020.3	515243	14	Vv_12X_V2_Chr14_515243	chr14_515243_C_T-1_T_R_2070189275	T/C
NC_012020.3	1467074	14	Vv_12X_V2_Chr14_1467074	chr14_1467074_C_T-1_B_F_2070191862	T/C
NC_012020.3	1694282	14	Vv_12X_V2_Chr14_1694282	chr14_1694282_G_T-1_B_F_2070192334	T/G
NC_012020.3	1837041	14	Vv_12X_V2_Chr14_1837041	chr14_1837041_C_T-1_B_F_2070192606	T/C
NC_012020.3	4353470	14	Vv_12X_V2_Chr14_4353470	chr14_4353470_A_G-1_T_F_2070197269	A/G
NC_012020.3	4861406	14	Vv_12X_V2_Chr14_4861406	chr14_4861406_C_T-1_T_R_2070197762	T/C
NC_012020.3	4947068	14	Vv_12X_V2_Chr14_4947068	chr14_4947068_G_T-1_B_F_2070197924	T/G
NC_012020.3	6077951	14	Vv_12X_V2_Chr14_6077951	chr14_6077951_G_T-1_B_F_2070198816	T/G
NC_012020.3	6456588	14	Vv_12X_V2_Chr14_6456588	chr14_6456588_A_G-1_B_R_2070199593	A/G
NC_012020.3	12548315	14	Vv_12X_V2_Chr14_12548315	chr14_12548315_A_G-1_T_F_2070204479	A/G
NC_012020.3	12792995	14	Vv_12X_V2_Chr14_12792995	chr14_12792995_G_T-1_B_F_2070204763	T/G
NC_012020.3	14085672	14	Vv_12X_V2_Chr14_14085672	chr14_14085672_A_G-1_T_F_2070205567	A/G
NC_012020.3	15873987	14	Vv_12X_V2_Chr14_15873987	chr14_15873987_C_T-1_T_R_2070206086	T/C
NC_012020.3	16119235	14	Vv_12X_V2_Chr14_16119235	chr14_16119235_A_G-1_T_F_2070206397	A/G
NC_012020.3	16519338	14	Vv_12X_V2_Chr14_16519338	chr14_16519338_C_T-1_B_F_2070206517	T/C
NC_012020.3	17794914	14	Vv_12X_V2_Chr14_17794914	chr14_17794914_A_G-1_B_R_2070207270	A/G
NC_012020.3	21028681	14	Vv_12X_V2_Chr14_21028681	chr14_21028681_A_G-1_T_F_2070209907	A/G
NC_012020.3	21633763	14	Vv_12X_V2_Chr14_21633763	chr14_21633763_C_T-1_T_R_2070210899	T/C
NC_012020.3	22858490	14	Vv_12X_V2_Chr14_22858490	chr14_22858490_A_G-1_T_F_2070213720	A/G
NC_012020.3	23045539	14	Vv_12X_V2_Chr14_23045539	chr14_23045539_G_T-1_T_R_2070214269	T/G
NC_012020.3	23707923	14	Vv_12X_V2_Chr14_23707923	chr14_23707923_C_T-1_B_F_2070215813	T/C
NC_012020.3	24425145	14	Vv_12X_V2_Chr14_24425145	chr14_24425145_C_T-1_T_R_2070217494	T/C
NC_012020.3	25093632	14	Vv_12X_V2_Chr14_25093632	chr14_25093632_A_C-1_T_F_2070219927	A/C
NC_012020.3	25688068	14	Vv_12X_V2_Chr14_25688068	chr14_25688068_C_T-1_B_F_2070221709	T/C
NC_012020.3	25735396	14	Vv_12X_V2_Chr14_25735396	chr14_25735396_G_T-1_B_F_2070221935	T/G
NC_012020.3	25779813	14	Vv_12X_V2_Chr14_25779813	chr14_25779813_A_G-1_T_F_2070222057	A/G
NC_012020.3	26911075	14	Vv_12X_V2_Chr14_26911075	chr14_26911075_A_G-1_B_R_2070225033	A/G
NC_012020.3	27253475	14	Vv_12X_V2_Chr14_27253475	chr14_27253475_C_T-1_B_F_2070226106	T/C
NC_012020.3	27985985	14	Vv_12X_V2_Chr14_27985985	chr14_27985985_C_T-1_B_F_2070228538	T/C
NC_012020.3	28294257	14	Vv_12X_V2_Chr14_28294257	chr14_28294257_A_G-1_B_R_2070229467	A/G
NC_012020.3	28727347	14	Vv_12X_V2_Chr14_28727347	chr14_28727347_A_G-1_B_R_2070230815	A/G
NC_012020.3	29502138	14	Vv_12X_V2_Chr14_29502138	chr14_29502138_C_T-1_B_F_2070232702	T/C
NC_012020.3	29706596	14	Vv_12X_V2_Chr14_29706596	chr14_29706596_C_T-1_B_F_2070233376	T/C
NC_012020.3	30136123	14	Vv_12X_V2_Chr14_30136123	chr14_30136123_C_T-1_B_F_2070235156	T/C
NC_012020.3	30244820	14	Vv_12X_V2_Chr14_30244820	chr14_30244820_A_G-1_T_F_2070235420	A/G
NC_012021.3	7475606	15	Vv_12X_V2_Chr15_8914090	chr15_7475606_A_G-1_T_F_2070238261	A/G
NC_012021.3	10755396	15	Vv_12X_V2_Chr15_10755396	li_C_T_chr15_10755396-1_T_R_2068950755	T/C
NC_012021.3	10762640	15	Vv_12X_V2_Chr15_10762640	chr15_10762640_C_T-1_B_F_2070239955	T/C
NC_012021.3	10807119	15	Vv_12X_V2_Chr15_10807119	chr15_10807119_C_T-1_B_F_2070240055	T/C
NC_012021.3	12381448	15	Vv_12X_V2_Chr15_12381448	chr15_12381448_A_C-1_B_R_2070241706	A/C
NC_012021.3	13217453	15	Vv_12X_V2_Chr15_13217453	chr15_13217453_G_T-1_T_R_2070242655	T/G
NC_012021.3	14977675	15	Vv_12X_V2_Chr15_14977675	chr15_14977675_C_T-1_T_R_2070245341	T/C
NC_012021.3	15164064	15	Vv_12X_V2_Chr15_15164064	chr15_15164064_A_G-1_T_F_2070245848	A/G
NC_012021.3	15289275	15	Vv_12X_V2_Chr15_15289275	chr15_15289275_C_T-1_B_F_2070246244	T/C
NC_012021.3	15475683	15	Vv_12X_V2_Chr15_15475683	chr15_15475683_C_T-1_B_F_2070246786	T/C
NC_012021.3	16305762	15	Vv_12X_V2_Chr15_16305762	chr15_16305762_C_T-1_T_R_2070248073	T/C
NC_012021.3	16564627	15	Vv_12X_V2_Chr15_16564627	chr15_16564627_C_T-1_T_R_2070248580	T/C
NC_012021.3	16668831	15	Vv_12X_V2_Chr15_16668831	chr15_16668831_G_T-1_B_F_2070248765	T/G
NC_012021.3	17415966	15	Vv_12X_V2_Chr15_17415966	chr15_17415966_C_T-1_T_R_2070251174	T/C
NC_012021.3	18127737	15	Vv_12X_V2_Chr15_18127737	chr15_18127737_G_T-1_B_F_2070251877	T/G
NC_012021.3	18331965	15	Vv_12X_V2_Chr15_18331965	chr15_18331965_C_T-1_B_F_2070252366	T/C
NC_012021.3	18409589	15	Vv_12X_V2_Chr15_18409589	chr15_18409589_G_T-1_B_F_2070252620	T/G
NC_012021.3	18567587	15	Vv_12X_V2_Chr15_18567587	chr15_18567587_G_T-1_T_R_2070253117	T/G
NC_012021.3	18670718	15	Vv_12X_V2_Chr15_18670718	chr15_18670718_C_T-1_B_F_2070253566	T/C
NC_012021.3	19075876	15	Vv_12X_V2_Chr15_19075876	chr15_19075876_A_C-1_T_F_2070254766	A/C
NC_012021.3	19583541	15	Vv_12X_V2_Chr15_19583541	chr15_19583541_C_T-1_B_F_2070255802	T/C
NC_012021.3	19976819	15	Vv_12X_V2_Chr15_19976819	chr15_19976819_A_G-1_B_R_2070256143	A/G
NC_012022.3	866206	16	Vv_12X_V2_Chr16_866206	chr16_866206_C_T-1_B_F_2070258418	T/C
NC_012022.3	974734	16	Vv_12X_V2_Chr16_974734	chr16_974734_C_T-1_T_R_2070258543	T/C
NC_012022.3	1045406	16	Vv_12X_V2_Chr16_1045406	chr16_1045406_A_G-1_T_F_2070258684	A/G
NC_012022.3	2125174	16	Vv_12X_V2_Chr16_2125174	chr16_2125174_A_C-1_T_F_2070259852	A/C
NC_012022.3	2599165	16	Vv_12X_V2_Chr16_2599165	chr16_2599165_A_G-1_B_R_2070260621	A/G
NC_012022.3	2668625	16	Vv_12X_V2_Chr16_2668625	chr16_2668625_A_G-1_B_R_2070260829	A/G
NC_012022.3	4931094	16	Vv_12X_V2_Chr16_4578847	chr16_4931094_C_T-1_T_R_2070262335	T/C
NC_012022.3	9570045	16	Vv_12X_V2_Chr16_9217798	ae_T_C_chr16_9570045-1_B_F_2065854144	T/C
NC_012022.3	10049855	16	Vv_12X_V2_Chr16_9697608	chr16_10049855_A_G-1_B_R_2070264637	A/G
NC_012022.3	13062724	16	Vv_12X_V2_Chr16_14573674	chr16_13062724_A_G-1_T_F_2070265906	A/G
NC_012022.3	13725876	16	Vv_12X_V2_Chr16_15236826	chr16_13725876_C_T-1_B_F_2070266434	T/C
NC_012022.3	13819363	16	Vv_12X_V2_Chr16_15330313	chr16_13819363_A_C-1_B_R_2070266505	A/C
NC_012022.3	14213106	16	Vv_12X_V2_Chr16_15724056	chr16_14213106_A_G-1_T_F_2070267218	A/G
NC_012022.3	14303159	16	Vv_12X_V2_Chr16_15814109	chr16_14303159_A_G-1_B_R_2070267345	A/G
NC_012022.3	14756040	16	Vv_12X_V2_Chr16_16266990	chr16_14756040_A_G-1_T_F_2070267842	A/G
NC_012022.3	14941632	16	Vv_12X_V2_Chr16_16452582	chr16_14941632_C_T-1_T_R_2070268159	T/C
NC_012022.3	14948240	16	Vv_12X_V2_Chr16_16459190	chr16_14948240_C_T-1_T_R_2070268175	T/C
NC_012022.3	16198599	16	Vv_12X_V2_Chr16_17709549	chr16_16198599_A_G-1_T_F_2070270047	A/G
NC_012022.3	16229581	16	Vv_12X_V2_Chr16_17740531	chr16_16229581_C_T-1_B_F_2070270105	T/C
NC_012022.3	16893741	16	Vv_12X_V2_Chr16_18404691	chr16_16893741_C_T-1_B_F_2070270821	T/C
NC_012022.3	16896965	16	Vv_12X_V2_Chr16_18407915	chr16_16896965_C_T-1_T_R_2070270836	T/C
NC_012022.3	16985419	16	Vv_12X_V2_Chr16_18496369	chr16_16985419_A_G-1_B_R_2070271106	A/G
NC_012022.3	17776406	16	Vv_12X_V2_Chr16_19287356	chr16_17776406_C_T-1_B_F_2070272181	T/C
NC_012022.3	18760720	16	Vv_12X_V2_Chr16_20271670	chr16_18760720_A_G-1_B_R_2070273418	A/G
NC_012022.3	19079885	16	Vv_12X_V2_Chr16_20590835	chr16_19079885_G_T-1_T_R_2070273664	T/G
NC_012022.3	19543957	16	Vv_12X_V2_Chr16_21054907	chr16_19543957_A_C-1_T_F_2070274991	A/C
NC_012022.3	20730241	16	Vv_12X_V2_Chr16_22249762	chr16_20730241_G_T-1_B_F_2070275789	T/G
NC_012022.3	20805443	16	Vv_12X_V2_Chr16_22324964	chr16_20805443_A_G-1_T_F_2070276055	A/G
NC_012022.3	21167989	16	Vv_12X_V2_Chr16_22687510	chr16_21167989_C_T-1_B_F_2070276743	T/C
NC_012022.3	21452310	16	Vv_12X_V2_Chr16_22971831	chr16_21452310_A_G-1_B_R_2070277428	A/G
NC_012023.3	161364	17	Vv_12X_V2_Chr17_292992	chr17_161364_C_T-1_B_F_2070280193	T/C
NC_012023.3	3671232	17	Vv_12X_V2_Chr17_3802860	chr17_3671232_A_G-1_T_F_2070289554	A/G
NC_012023.3	3778220	17	Vv_12X_V2_Chr17_3909848	chr17_3778220_C_T-1_T_R_2070289924	T/C
NC_012023.3	4211294	17	Vv_12X_V2_Chr17_4342922	chr17_4211294_A_G-1_T_F_2070290897	A/G
NC_012023.3	7683043	17	Vv_12X_V2_Chr17_7814671	chr17_7683043_A_G-1_B_R_2070301084	A/G
NC_012023.3	9172565	17	Vv_12X_V2_Chr17_9304193	chr17_9172565_C_T-1_T_R_2070304118	T/C
NC_012023.3	9223823	17	Vv_12X_V2_Chr17_9355451	chr17_9223823_A_G-1_T_F_2070304181	A/G
NC_012023.3	10509457	17	Vv_12X_V2_Chr17_10641085	lb_T_G_chr17_10509457-1_B_F_2066508073	T/G
NC_012023.3	14620047	17	Vv_12X_V2_Chr17_15581910	chr17_14620047_C_T-1_B_F_2070311282	T/C
NC_012023.3	15698585	17	Vv_12X_V2_Chr17_16660448	chr17_15698585_A_G-1_B_R_2070311711	A/G
NC_012023.3	16053802	17	Vv_12X_V2_Chr17_17015665	chr17_16053802_A_G-1_T_F_2070311892	A/G
NC_012023.3	16132296	17	Vv_12X_V2_Chr17_17094159	chr17_16132296_C_T-1_B_F_2070311996	T/C
NC_012024.3	1216061	18	Vv_12X_V2_Chr18_1216061	chr18_1216061_A_G-1_T_F_2070316672	A/G
NC_012024.3	1715501	18	Vv_12X_V2_Chr18_1715501	lb_T_C_chr18_1715501-1_B_F_2066515659	T/C
NC_012024.3	2682028	18	Vv_12X_V2_Chr18_2682028	chr18_2682028_G_T-1_T_R_2070320717	T/G
NC_012024.3	2853425	18	Vv_12X_V2_Chr18_2853425	chr18_2853425_C_T-1_T_R_2070321141	T/C
NC_012024.3	3349358	18	Vv_12X_V2_Chr18_3349358	chr18_3349358_C_T-1_B_F_2070322504	T/C
NC_012024.3	3647902	18	Vv_12X_V2_Chr18_3647902	chr18_3647902_G_T-1_B_F_2070323360	T/G
NC_012024.3	3680788	18	Vv_12X_V2_Chr18_3680788	chr18_3680788_C_T-1_B_F_2070323468	T/C
NC_012024.3	4500969	18	Vv_12X_V2_Chr18_4500969	chr18_4500969_C_T-1_B_F_2070326888	T/C
NC_012024.3	4645110	18	Vv_12X_V2_Chr18_4645110	lb_T_C_chr18_4645110-1_B_F_2066518925	T/C
NC_012024.3	5112821	18	Vv_12X_V2_Chr18_5112821	chr18_5112821_C_T-1_B_F_2070328378	T/C
NC_012024.3	5716739	18	Vv_12X_V2_Chr18_5716739	chr18_5716739_A_G-1_T_F_2070329838	A/G
NC_012024.3	6180177	18	Vv_12X_V2_Chr18_6180177	chr18_6180177_A_G-1_B_R_2070331249	A/G
NC_012024.3	6411935	18	Vv_12X_V2_Chr18_6411935	chr18_6411935_G_T-1_T_R_2070331879	T/G
NC_012024.3	6556354	18	Vv_12X_V2_Chr18_6556354	SNP453_375-192_B_F_2070922718	T/C
NC_012024.3	7047685	18	Vv_12X_V2_Chr18_7047685	chr18_7047685_G_T-1_T_R_2070334133	T/G
NC_012024.3	7834009	18	Vv_12X_V2_Chr18_7834009	chr18_7834009_A_G-1_T_F_2070336524	A/G
NC_012024.3	8512437	18	Vv_12X_V2_Chr18_8512437	chr18_8512437_C_T-1_T_R_2070338293	T/C
NC_012024.3	9454209	18	Vv_12X_V2_Chr18_9454209	chr18_9454209_C_T-1_B_F_2070340428	T/C
NC_012024.3	10060673	18	Vv_12X_V2_Chr18_10060673	chr18_10060673_C_T-1_B_F_2070341954	T/C
NC_012024.3	10464360	18	Vv_12X_V2_Chr18_10464360	chr18_10464360_G_T-1_B_F_2070343288	T/G
NC_012024.3	11010633	18	Vv_12X_V2_Chr18_11010633	lb_C_A_chr18_11010633-1_B_R_2066526178	A/C
NC_012024.3	11210790	18	Vv_12X_V2_Chr18_11210790	chr18_11210790_G_T-1_B_F_2070345571	T/G
NC_012024.3	11544918	18	Vv_12X_V2_Chr18_11544918	chr18_11544918_C_T-1_B_F_2070346549	T/C
NC_012024.3	11677290	18	Vv_12X_V2_Chr18_11677290	chr18_11677290_C_T-1_B_F_2070346999	T/C
NC_012024.3	11977415	18	Vv_12X_V2_Chr18_11977415	chr18_11977415_G_T-1_T_R_2070347798	T/G
NC_012024.3	12746053	18	Vv_12X_V2_Chr18_12746053	chr18_12746053_C_T-1_B_F_2070349685	T/C
NC_012024.3	12846690	18	Vv_12X_V2_Chr18_12846690	chr18_12846690_C_T-1_T_R_2070349940	T/C
NC_012024.3	12888037	18	Vv_12X_V2_Chr18_12888037	chr18_12888037_C_T-1_T_R_2070350014	T/C
NC_012024.3	13699106	18	Vv_12X_V2_Chr18_13699106	chr18_13699106_A_G-1_B_R_2070351662	A/G
NC_012024.3	18119009	18	Vv_12X_V2_Chr18_18119009	chr18_18119009_G_T-1_T_R_2070353850	T/G
NC_012024.3	18142439	18	Vv_12X_V2_Chr18_18142439	chr18_18142439_G_T-1_B_F_2070353913	T/G
NC_012024.3	19564963	18	Vv_12X_V2_Chr18_22509897	chr18_19564963_C_T-1_B_F_2070355703	T/C
NC_012024.3	19956847	18	Vv_12X_V2_Chr18_22901781	chr18_19956847_A_G-1_B_R_2070356372	A/G
NC_012024.3	19968368	18	Vv_12X_V2_Chr18_22913302	chr18_19968368_C_T-1_B_F_2070356419	T/C
NC_012024.3	19973529	18	Vv_12X_V2_Chr18_22918463	chr18_19973529_A_G-1_T_F_2070356449	A/G
NC_012024.3	20005909	18	Vv_12X_V2_Chr18_22950843	chr18_20005909_A_G-1_B_R_2070356544	A/G
NC_012024.3	20720495	18	Vv_12X_V2_Chr18_23665429	chr18_20720495_C_T-1_B_F_2070357511	T/C
NC_012024.3	20878786	18	Vv_12X_V2_Chr18_23823720	chr18_20878786_A_G-1_T_F_2070357695	A/G
NC_012024.3	23172580	18	Vv_12X_V2_Chr18_26144199	chr18_23172580_C_T-1_B_F_2070359105	T/C
NC_012024.3	23605680	18	Vv_12X_V2_Chr18_26577299	chr18_23605680_C_T-1_T_R_2070359489	T/C
NC_012024.3	25839730	18	Vv_12X_V2_Chr18_29256751	chr18_25839730_G_T-1_T_R_2070361059	T/G
NC_012024.3	25938392	18	Vv_12X_V2_Chr18_29355413	chr18_25938392_G_T-1_T_R_2070361183	T/G
NC_012024.3	27114046	18	Vv_12X_V2_Chr18_30531067	chr18_27114046_A_G-1_B_R_2070361886	A/G
NC_012024.3	27239329	18	Vv_12X_V2_Chr18_30656350	chr18_27239329_A_G-1_T_F_2070362031	A/G
NC_012024.3	27242809	18	Vv_12X_V2_Chr18_30659830	chr18_27242809_A_G-1_T_F_2070362045	A/G
NC_012024.3	28941247	18	Vv_12X_V2_Chr18_34149610	chr18_28941247_G_T-1_B_F_2070363777	T/G
NC_012025.3	17827	19	Vv_12X_V2_Chr19_17827	chr19_17827_C_T-1_T_R_2070368443	T/C
NC_012025.3	26502	19	Vv_12X_V2_Chr19_26502	chr19_26502_G_T-1_B_F_2070368492	T/G
NC_012025.3	370563	19	Vv_12X_V2_Chr19_370563	chr19_370563_C_T-1_T_R_2070369501	T/C
NC_012025.3	669060	19	Vv_12X_V2_Chr19_669060	chr19_669060_C_T-1_T_R_2070369919	T/C
NC_012025.3	1056255	19	Vv_12X_V2_Chr19_1056255	chr19_1056255_A_G-1_T_F_2070370780	A/G
NC_012025.3	1431036	19	Vv_12X_V2_Chr19_1431036	chr19_1431036_A_G-1_T_F_2070371540	A/G
NC_012025.3	2008085	19	Vv_12X_V2_Chr19_2008085	chr19_2008085_C_T-1_T_R_2070373165	T/C
NC_012025.3	2678464	19	Vv_12X_V2_Chr19_2678464	chr19_2678464_A_G-1_T_F_2070374730	A/G
NC_012025.3	3620315	19	Vv_12X_V2_Chr19_3620315	chr19_3620315_A_G-1_T_F_2070376952	A/G
NC_012025.3	3909474	19	Vv_12X_V2_Chr19_3909474	chr19_3909474_A_G-1_T_F_2070377636	A/G
NC_012025.3	4164214	19	Vv_12X_V2_Chr19_4164214	chr19_4164214_C_T-1_T_R_2070377855	T/C
NC_012025.3	4697509	19	Vv_12X_V2_Chr19_4697509	chr19_4697509_A_G-1_T_F_2070378410	A/G
NC_012025.3	5200598	19	Vv_12X_V2_Chr19_5200598	chr19_5200598_A_G-1_B_R_2070379035	A/G
NC_012025.3	5314295	19	Vv_12X_V2_Chr19_5314295	chr19_5314295_A_G-1_T_F_2070379254	A/G
NC_012025.3	5668680	19	Vv_12X_V2_Chr19_5668680	chr19_5668680_C_T-1_B_F_2070379991	T/C
NC_012025.3	6400990	19	Vv_12X_V2_Chr19_6400990	chr19_6400990_C_T-1_T_R_2070381269	T/C
NC_012025.3	6718907	19	Vv_12X_V2_Chr19_6718907	chr19_6718907_A_G-1_T_F_2070382114	A/G
NC_012025.3	7550700	19	Vv_12X_V2_Chr19_7550700	chr19_7550700_G_T-1_B_F_2070383976	T/G
NC_012025.3	8298687	19	Vv_12X_V2_Chr19_8298687	chr19_8298687_C_T-1_T_R_2070385259	T/C
NC_012025.3	9027890	19	Vv_12X_V2_Chr19_9027890	chr19_9027890_C_T-1_B_F_2070386770	T/C
NC_012025.3	9699664	19	Vv_12X_V2_Chr19_9699664	chr19_9699664_A_G-1_T_F_2070387981	A/G
NC_012025.3	19105534	19	Vv_12X_V2_Chr19_19779348	chr19_19105534_A_G-1_T_F_2070391839	A/G
NC_012025.3	22424512	19	Vv_12X_V2_Chr19_23098326	chr19_22424512_A_G-1_B_R_2070394676	A/G
NC_012025.3	22531421	19	Vv_12X_V2_Chr19_23205235	chr19_22531421_C_T-1_B_F_2070394761	T/C
NC_012025.3	22766384	19	Vv_12X_V2_Chr19_23440198	chr19_22766384_A_G-1_T_F_2070395107	A/G
NC_012025.3	22864610	19	Vv_12X_V2_Chr19_23538424	chr19_22864610_G_T-1_T_R_2070395208	T/G
NC_012025.3	23772984	19	Vv_12X_V2_Chr19_24446798	chr19_23772984_A_G-1_B_R_2070396537	A/G
NC_012025.3	23868287	19	Vv_12X_V2_Chr19_24542101	chr19_23868287_C_T-1_B_F_2070396876	T/C
NC_012025.3	23930049	19	Vv_12X_V2_Chr19_24603863	chr19_23930049_C_T-1_B_F_2070397092	T/C
